# Supplementary material for: Novel Protocol for Persister Cells Isolation
Source: PLoS One. 2014 Feb 21;9(2):e88660. doi: 10.1371/journal.pone.0088660 (PMC3931647; doi:10.1371/journal.pone.0088660)
Supplement: File S2 — Microscopy images. Isolation of type I and type II persister cells. As described in Figure 6, time-lapse microscopy was implemented to validate the isolation of type I and type II persisters using our protocol. Figures S2 to S7 are a sequence of images taken of the isolation of type I persisters from a stationary phase culture of hipA7 (TH1269) whilst Figures S8 to S12 correspond to the isolation of type I and type II persister cells from an stationary culture of E. coli DS1 (hipQ). (ZIP) [file pone.0088660.s002.zip]

Archive with 11 entries (11 files):
- PHOTOS/S10.tif
- PHOTOS/S11.tif
- PHOTOS/S12.tif
- PHOTOS/S2.tif
- PHOTOS/S3.tif
- PHOTOS/S4.tif
- PHOTOS/S5.tif
- PHOTOS/S6.tif
- PHOTOS/S7.tif
- PHOTOS/S8.tif
- PHOTOS/S9.tif
